# Supplementary material for: Mitochondrion-specific dendritic lipopeptide liposomes for targeted sub-cellular delivery
Source: Nat Commun. 2021 Apr 22;12:2390. doi: 10.1038/s41467-021-22594-2 (PMC8062597; doi:10.1038/s41467-021-22594-2)
Supplement: Supplementary file 4 — Source Data [file 41467_2021_22594_MOESM4_ESM.xlsx]

## Sheet: Figure 2b
Figure 2b
		Parameter 1	Parameter 2	Parameter 3
	L-G1R	132.764	133.441	131.28
		Parameter a	Parameter b	Parameter c
	L-G2R	177.293	181.146	177.695
		Parameter x	Parameter y	Parameter z
	L-G2K	190.119	193.15	191.926
		Parameter 1	Parameter 2	Parameter 3
	L-TPP	146.259	141.615	145.763
		Parameter 1	Parameter 2	Parameter 3
	L-G2R-SA	107.573	108.628	102.361
		Parameter 1	Parameter 2	Parameter 3
	L-G2R-DA	110.197	117.842	113.608

## Sheet: Figure 2c
Figure 2c
		Parameter 1	Parameter 2	Parameter 3
	L-G1R	5.20439	8.08708	6.64573
		Parameter 1	Parameter 2	Parameter 3
	L-G2R	6.49697	10.5632	8.5301
		Parameter 1	Parameter 2	Parameter 3
	L-G2K	16.8016	19.5016	18.1516
		Parameter 1	Parameter 2	Parameter 3
	L-TPP	22.2497	22.756	21.7435
		Parameter 1	Parameter 2	Parameter 3
	L-G2R-SA	-13.2	-13.8	-14.1
		Parameter 1	Parameter 2	Parameter 3
	L-G2R-DA	-14.9941	-14.8818	-14.7696

## Sheet: Figure 2e
Figure 2e
		Parameter 1	Parameter 2	Parameter 3
	L-G1R	459000	490000	444000
		Parameter 1	Parameter 2	Parameter 3
	L-G2R	2915000	2930000	3000000
		Parameter 1	Parameter 2	Parameter 3
	L-G2K	755000	676000	669000
		Parameter 1	Parameter 2	Parameter 3
	L-TPP	531000	505000	518000
		Parameter 1	Parameter 2	Parameter 3
	L-G2R-SA	75907	64653	49600
		Parameter 1	Parameter 2	Parameter 3
	L-G2R-DA	1910000	1900000	1930000

## Sheet: Figure 3a
Figure 3a
	Parameter 1	Parameter 2	Parameter 3
Control	67484.8	63211.4	65348.1
Chlorpromazine	60930	73951.6	54575.3
β-cyclodextrin	77046.3	84088.7	72056.3
Cytochalasin D	41886.6	42256.4	39620.1
Fluorescence intensity % of control
Control	103.27	96.7303	100
Chlorpromazine	93.2391	113.166	103.202
β-cyclodextrin	117.901	128.678	110.265
Cytochalasin D	64.0976	64.6635	60.6293

## Sheet: Figure 4a
Figure 4a
		ICG	ICG/L-TPP	ICG/L-G2R-SA	ICG/L-G2R-DA
	900	-0.00132	-0.00871	-0.01617	-0.000272922
	899	-0.00143	-0.00841	-0.0159	0.000620951
	898	-0.00124	-0.00769	-0.0153	0.00135
	897	-0.00109	-0.00735	-0.0151	0.00195
	896	-0.0011	-0.0065	-0.01458	0.00323
	895	-0.000851976	-0.00587	-0.01432	0.00434
	894	-0.000984229	-0.00482	-0.0134	0.00602
	893	-0.000964697	-0.0044	-0.01312	0.00691
	892	-0.00101	-0.00327	-0.01238	0.00847
	891	-0.00102	-0.00269	-0.01179	0.00966
	890	-0.000834065	-0.00144	-0.01099	0.01168
	889	-0.000831271	-0.000518844	-0.01026	0.01367
	888	-0.000769344	0.000622475	-0.00951	0.01533
	887	-0.000648839	0.00182	-0.00855	0.0175
	886	-0.000764137	0.0037	-0.00732	0.01959
	885	-0.000850092	0.00504	-0.00627	0.02212
	884	-0.00059944	0.00679	-0.00485	0.02518
	883	-0.000743767	0.00835	-0.00369	0.02787
	882	-0.000756839	0.01039	-0.00198	0.03079
	881	-0.000581171	0.01263	-0.000600168	0.03398
	880	-0.000551356	0.01481	0.00114	0.03754
	879	-0.000275205	0.0171	0.0028	0.04138
	878	-0.000173498	0.0195	0.00466	0.04531
	877	-0.000331991	0.02208	0.00668	0.04945
	876	-5.76484e-05	0.02541	0.00916	0.05391
	875	-4.3164e-05	0.02874	0.0117	0.05904
	874	0	0.03241	0.01468	0.06409
	873	0.000157657	0.0366	0.01754	0.07016
	872	0.000815201	0.04118	0.02073	0.07674
	871	0.000700233	0.04629	0.02463	0.08393
	870	0.00118	0.05127	0.0283	0.09041
	869	0.00138	0.05653	0.03238	0.09792
	868	0.00144	0.06195	0.03659	0.10559
	867	0.00174	0.06831	0.04147	0.11414
	866	0.00195	0.07515	0.04669	0.12329
	865	0.0022	0.08191	0.0519	0.13259
	864	0.00236	0.08971	0.05731	0.14196
	863	0.00278	0.09831	0.06409	0.1537
	862	0.00339	0.10781	0.07113	0.16519
	861	0.00403	0.11834	0.07877	0.17769
	860	0.00462	0.12888	0.08688	0.19098
	859	0.00554	0.14032	0.09558	0.20504
	858	0.00613	0.15174	0.10407	0.21826
	857	0.00695	0.16295	0.11327	0.23195
	856	0.00758	0.17533	0.12282	0.24697
	855	0.00885	0.18917	0.13348	0.26251
	854	0.00946	0.20373	0.14419	0.27866
	853	0.01044	0.21848	0.15563	0.29469
	852	0.0111	0.23477	0.16753	0.31231
	851	0.01192	0.25253	0.18126	0.33093
	850	0.01314	0.27202	0.19571	0.35134
	849	0.01504	0.2922	0.21111	0.37133
	848	0.01627	0.3107	0.22621	0.39144
	847	0.01786	0.3292	0.24016	0.41095
	846	0.01913	0.34974	0.25551	0.43069
	845	0.02119	0.37053	0.27144	0.45095
	844	0.02333	0.39042	0.28679	0.4702
	843	0.0252	0.41117	0.30305	0.49081
	842	0.02716	0.43411	0.3198	0.51198
	841	0.03004	0.45667	0.33763	0.53377
	840	0.03265	0.48122	0.35591	0.55714
	839	0.03592	0.50676	0.37514	0.58023
	838	0.03938	0.53138	0.39329	0.60247
	837	0.04274	0.55587	0.4119	0.6243
	836	0.04582	0.57913	0.4305	0.64582
	835	0.0502	0.60445	0.44961	0.66839
	834	0.05441	0.62817	0.46785	0.68939
	833	0.05874	0.65069	0.4854	0.70931
	832	0.06308	0.67235	0.5021	0.72744
	831	0.06854	0.69558	0.51952	0.74747
	830	0.07456	0.72039	0.53799	0.76821
	829	0.08055	0.74296	0.55607	0.78805
	828	0.08626	0.76376	0.57319	0.80743
	827	0.09337	0.78777	0.59051	0.82654
	826	0.10067	0.80959	0.60636	0.84521
	825	0.10788	0.82914	0.62232	0.86353
	824	0.11571	0.84879	0.6385	0.88043
	823	0.12466	0.86811	0.65295	0.89702
	822	0.13365	0.88575	0.66626	0.91146
	821	0.14282	0.90126	0.67906	0.92534
	820	0.15276	0.91639	0.6906	0.93977
	819	0.1639	0.93185	0.70259	0.95269
	818	0.17576	0.94655	0.71369	0.96608
	817	0.18713	0.95917	0.72366	0.97811
	816	0.19858	0.96991	0.73272	0.98947
	815	0.21194	0.9814	0.74161	0.99997
	814	0.22551	0.99179	0.75072	1.01047
	813	0.23935	1.00109	0.75734	1.02062
	812	0.25309	1.00874	0.76357	1.02876
	811	0.2682	1.01519	0.76869	1.03692
	810	0.28297	1.01985	0.77291	1.04338
	809	0.2975	1.02414	0.77643	1.04882
	808	0.31277	1.02715	0.77885	1.05419
	807	0.32848	1.02967	0.78135	1.05967
	806	0.34468	1.0302	0.78215	1.06399
	805	0.36072	1.03024	0.78243	1.06643
	804	0.37588	1.02982	0.78185	1.06994
	803	0.39215	1.02774	0.7809	1.07137
	802	0.40902	1.02427	0.77853	1.07261
	801	0.42506	1.02033	0.77502	1.0729
	800	0.44083	1.01487	0.77111	1.07237
	799	0.45486	1.00908	0.76669	1.071
	798	0.4684	1.00189	0.76234	1.07022
	797	0.48141	0.99437	0.75636	1.06766
	796	0.49391	0.98626	0.75064	1.0649
	795	0.50562	0.97814	0.74364	1.06074
	794	0.51717	0.96742	0.73618	1.05709
	793	0.5269	0.95717	0.72878	1.0514
	792	0.53603	0.94625	0.72009	1.0456
	791	0.54496	0.93351	0.71112	1.03958
	790	0.55244	0.92011	0.70022	1.02974
	789	0.55871	0.90682	0.6896	1.02226
	788	0.56304	0.89335	0.67965	1.01492
	787	0.56644	0.87978	0.6701	1.00554
	786	0.56848	0.86559	0.65989	0.99691
	785	0.56989	0.85112	0.64879	0.98709
	784	0.56989	0.83829	0.63919	0.97728
	783	0.56867	0.8238	0.62838	0.96751
	782	0.56639	0.80973	0.61725	0.95713
	781	0.56304	0.79531	0.6063	0.94627
	780	0.55864	0.78085	0.5953	0.93483
	779	0.55291	0.76478	0.58371	0.9218
	778	0.54613	0.75062	0.57204	0.90952
	777	0.53849	0.73681	0.5613	0.89845
	776	0.5304	0.7241	0.55182	0.88731
	775	0.52126	0.71004	0.54173	0.87601
	774	0.51464	0.69767	0.53206	0.86527
	773	0.50527	0.68577	0.5234	0.85465
	772	0.49585	0.67531	0.51529	0.84522
	771	0.48497	0.66471	0.50734	0.83537
	770	0.47285	0.65406	0.49888	0.82571
	769	0.46196	0.64439	0.49105	0.81609
	768	0.45028	0.63458	0.48414	0.80733
	767	0.43891	0.62605	0.4772	0.79829
	766	0.42619	0.61774	0.47079	0.79056
	765	0.41387	0.61079	0.46512	0.78338
	764	0.40266	0.60398	0.46043	0.77692
	763	0.39087	0.59822	0.45581	0.77071
	762	0.379	0.59301	0.45159	0.76499
	761	0.36866	0.58825	0.44808	0.76023
	760	0.35808	0.58473	0.44505	0.75604
	759	0.34728	0.58119	0.44245	0.75199
	758	0.33686	0.5783	0.44012	0.74919
	757	0.32738	0.57606	0.4383	0.74618
	756	0.31817	0.57391	0.43665	0.7438
	755	0.30876	0.57253	0.43536	0.74142
	754	0.29935	0.57138	0.43441	0.74013
	753	0.29072	0.57035	0.43384	0.73851
	752	0.28271	0.56929	0.43317	0.73725
	751	0.27537	0.56878	0.4327	0.73628
	750	0.26849	0.5685	0.43235	0.73564
	749	0.2626	0.56836	0.43208	0.7348
	748	0.25625	0.56804	0.43212	0.73419
	747	0.25065	0.56794	0.43179	0.73332
	746	0.24517	0.56742	0.43169	0.7325
	745	0.24037	0.56693	0.43153	0.73177
	744	0.23616	0.56666	0.43122	0.73116
	743	0.23141	0.56572	0.4304	0.73008
	742	0.22722	0.56478	0.42976	0.72843
	741	0.22362	0.56316	0.42891	0.72666
	740	0.22041	0.56158	0.42798	0.72531
	739	0.21823	0.55943	0.42625	0.72249
	738	0.21533	0.55693	0.42444	0.72003
	737	0.21344	0.55419	0.42241	0.71713
	736	0.21143	0.55122	0.42	0.71379
	735	0.20949	0.54832	0.41779	0.71066
	734	0.20794	0.54433	0.41499	0.70636
	733	0.20688	0.54007	0.4119	0.70244
	732	0.20568	0.53536	0.40927	0.69804
	731	0.20429	0.53022	0.4044	0.69246
	730	0.20292	0.52415	0.40026	0.68635
	729	0.20212	0.51816	0.39614	0.68053
	728	0.20123	0.51185	0.39129	0.67447
	727	0.20072	0.50512	0.38595	0.66737
	726	0.19973	0.49785	0.38049	0.65971
	725	0.19879	0.4907	0.37508	0.65247
	724	0.1982	0.48401	0.3697	0.64556
	723	0.19735	0.47662	0.36426	0.63778
	722	0.19652	0.46919	0.3583	0.62962
	721	0.19568	0.46144	0.35257	0.62146
	720	0.19443	0.45305	0.34614	0.61272
	719	0.1932	0.44354	0.33885	0.60269
	718	0.1916	0.43387	0.33208	0.59255
	717	0.19002	0.42478	0.32536	0.58272
	716	0.18859	0.41592	0.31836	0.57254
	715	0.18666	0.40658	0.31143	0.56212
	714	0.18493	0.39729	0.30392	0.55146
	713	0.18319	0.38877	0.29772	0.54153
	712	0.18105	0.38065	0.29144	0.53217
	711	0.17869	0.37231	0.2848	0.52192
	710	0.17621	0.36378	0.27839	0.51178
	709	0.17378	0.35468	0.27167	0.50155
	708	0.17107	0.34643	0.26482	0.49105
	707	0.16817	0.33691	0.25778	0.48023
	706	0.16515	0.32764	0.25114	0.46912
	705	0.16202	0.31933	0.24498	0.45876
	704	0.15854	0.31047	0.23792	0.44747
	703	0.15536	0.30212	0.23143	0.43664
	702	0.15187	0.29411	0.22522	0.42631
	701	0.14854	0.28632	0.2194	0.41638
	700	0.14528	0.27959	0.21403	0.4071
	699	0.14211	0.27213	0.20798	0.39743
	698	0.13837	0.26506	0.20296	0.38822
	697	0.13493	0.25885	0.19803	0.37926
	696	0.13212	0.25229	0.1928	0.37045
	695	0.12863	0.24537	0.1876	0.36138
	694	0.12494	0.23869	0.18219	0.35188
	693	0.12154	0.2325	0.17732	0.34274
	692	0.11828	0.22632	0.17221	0.33345
	691	0.11486	0.22053	0.1678	0.32531
	690	0.1116	0.21483	0.1634	0.31723
	689	0.10851	0.20936	0.15929	0.3097
	688	0.10532	0.20446	0.15556	0.30261
	687	0.10229	0.19965	0.15216	0.2956
	686	0.09898	0.1952	0.14857	0.28894
	685	0.09619	0.19091	0.14519	0.28223
	684	0.09322	0.18667	0.14188	0.27532
	683	0.09066	0.1819	0.13819	0.26867
	682	0.08773	0.17706	0.13447	0.26181
	681	0.08469	0.17342	0.13127	0.25547
	680	0.082	0.16944	0.12801	0.24918
	679	0.07914	0.16534	0.12491	0.24338
	678	0.07671	0.16161	0.12172	0.23727
	677	0.0742	0.15806	0.11906	0.2317
	676	0.07179	0.155	0.1166	0.22686
	675	0.06894	0.15119	0.11369	0.22125
	674	0.06647	0.1477	0.111	0.21635
	673	0.06443	0.14448	0.1082	0.211
	672	0.06188	0.14166	0.10594	0.20624
	671	0.05947	0.13786	0.10285	0.20079
	670	0.05766	0.13414	0.10009	0.19531
	669	0.05602	0.13111	0.09752	0.19022
	668	0.05449	0.12832	0.09511	0.18599
	667	0.05319	0.12541	0.09278	0.18106
	666	0.0521	0.1221	0.09032	0.17648
	665	0.05136	0.11929	0.08787	0.1723
	664	0.0505	0.11641	0.08571	0.16841
	663	0.04952	0.11328	0.08339	0.16418
	662	0.04887	0.11041	0.08101	0.16023
	661	0.04862	0.10764	0.07862	0.15581
	660	0.04782	0.10515	0.07649	0.15214
	659	0.04715	0.10196	0.07409	0.1475
	658	0.04648	0.09906	0.07167	0.14316
	657	0.04609	0.09662	0.06962	0.13978
	656	0.04563	0.09384	0.06725	0.13588
	655	0.04493	0.0906	0.06488	0.13163
	654	0.04423	0.08778	0.06247	0.1274
	653	0.04351	0.08525	0.06069	0.12391
	652	0.04308	0.08274	0.05911	0.12082
	651	0.04209	0.08022	0.05692	0.11733
	650	0.04127	0.07769	0.05498	0.11385
	649	0.04058	0.0753	0.05268	0.11025
	648	0.03957	0.07333	0.05076	0.10738
	647	0.03846	0.07063	0.04863	0.10387
	646	0.03761	0.06788	0.04634	0.10003
	645	0.03674	0.06532	0.04421	0.09683
	644	0.03582	0.06257	0.04233	0.0935
	643	0.03513	0.0604	0.04026	0.08974
	642	0.03406	0.05788	0.03859	0.08698
	641	0.03334	0.05568	0.03656	0.08384
	640	0.03229	0.05399	0.03519	0.08134
	639	0.03145	0.05174	0.03348	0.07841
	638	0.03032	0.04975	0.03188	0.07572
	637	0.02929	0.04776	0.03044	0.07306
	636	0.02862	0.04634	0.02919	0.07091
	635	0.02737	0.04437	0.02734	0.06791
	634	0.02643	0.04232	0.02563	0.06487
	633	0.02563	0.04049	0.02412	0.06231
	632	0.0249	0.03834	0.02249	0.05978
	631	0.02407	0.03657	0.02118	0.05736
	630	0.02319	0.03487	0.01961	0.0551
	629	0.02239	0.0334	0.01862	0.05309
	628	0.02176	0.03192	0.0173	0.0511
	627	0.02115	0.03031	0.01584	0.04874
	626	0.02074	0.02869	0.01456	0.04645
	625	0.02016	0.02714	0.01338	0.04443
	624	0.01956	0.02595	0.01248	0.04297
	623	0.01889	0.02449	0.01139	0.0405
	622	0.01819	0.02337	0.01027	0.03844
	621	0.01751	0.02215	0.00941	0.03686
	620	0.01711	0.02063	0.00822	0.03514
	619	0.01664	0.01944	0.00738	0.03359
	618	0.01623	0.01842	0.00606	0.03173
	617	0.0157	0.01734	0.00511	0.03025
	616	0.01519	0.01636	0.00424	0.02906
	615	0.01474	0.01527	0.00307	0.02703
	614	0.01425	0.01404	0.00212	0.02551
	613	0.01377	0.01315	0.00147	0.02398
	612	0.01339	0.01162	0.000662277	0.02259
	611	0.0128	0.01072	-0.000367475	0.02112
	610	0.01216	0.0095	-0.00142	0.0193
	609	0.01195	0.00877	-0.00199	0.0182
	608	0.01185	0.00794	-0.00273	0.01678
	607	0.01137	0.00678	-0.00356	0.01522
	606	0.01082	0.00581	-0.00435	0.01373
	605	0.01029	0.00489	-0.00526	0.01261
	604	0.01023	0.00391	-0.00614	0.01116
	603	0.00959	0.00322	-0.00641	0.01003
	602	0.00934	0.00224	-0.00692	0.00886
	601	0.00893	0.00126	-0.00786	0.00768
	600	0.00891	0.000430834	-0.00851	0.00626
	599	0.00852	-0.000754281	-0.00913	0.00476
	598	0.00849	-0.00139	-0.01047	0.00351
	597	0.00786	-0.0012	-0.01035	0.0032
	596	0.00771	-0.00255	-0.01138	0.00149
	595	0.00756	-0.00355	-0.01166	0.000928652
	594	0.00745	-0.00404	-0.01214	-7.65398e-05
	593	0.00734	-0.00447	-0.01263	-0.00078164
	592	0.00727	-0.0054	-0.01349	-0.00174
	591	0.00683	-0.00593	-0.01381	-0.00239
	590	0.00682	-0.00643	-0.01427	-0.00319
	589	0.00687	-0.00721	-0.01531	-0.00435
	588	0.00654	-0.0077	-0.01583	-0.00545
	587	0.00608	-0.00815	-0.016	-0.00612
	586	0.00591	-0.00875	-0.01674	-0.00708
	585	0.00552	-0.00915	-0.01718	-0.00772
	584	0.00464	-0.01053	-0.01876	-0.01062
	583	0.00428	-0.01136	-0.01943	-0.01148
	582	0.00411	-0.01208	-0.02004	-0.01283
	581	0.00394	-0.0124	-0.02016	-0.0133
	580	0.00403	-0.01354	-0.02093	-0.01421
	579	0.00371	-0.01389	-0.02133	-0.01485
	578	0.00347	-0.01437	-0.0216	-0.01547
	577	0.00334	-0.01472	-0.02164	-0.01604
	576	0.00313	-0.01475	-0.02168	-0.01656
	575	0.00294	-0.01544	-0.02242	-0.01716
	574	0.00287	-0.01557	-0.0223	-0.01764
	573	0.0027	-0.016	-0.02279	-0.01813
	572	0.00229	-0.01634	-0.02307	-0.01869
	571	0.00235	-0.01691	-0.02398	-0.01971
	570	0.00235	-0.01696	-0.02419	-0.01968
	569	0.00215	-0.01735	-0.02432	-0.02017
	568	0.0021	-0.0175	-0.02429	-0.02063
	567	0.00195	-0.01768	-0.02458	-0.02065
	566	0.00183	-0.01812	-0.02497	-0.02142
	565	0.00165	-0.01848	-0.02523	-0.02194
	564	0.0016	-0.01877	-0.02527	-0.02256
	563	0.00124	-0.01904	-0.02544	-0.02264
	562	0.000953303	-0.01935	-0.02571	-0.02288
	561	0.00103	-0.01953	-0.02585	-0.02323
	560	0.000954517	-0.01983	-0.02662	-0.02389
	559	0.00105	-0.0201	-0.0268	-0.02484
	558	0.00072856	-0.02029	-0.02679	-0.02486
	557	0.000536727	-0.02052	-0.02704	-0.02525
	556	0.000676328	-0.02083	-0.02725	-0.02567
	555	0.000386936	-0.02075	-0.02704	-0.02535
	554	0.000425372	-0.02131	-0.02753	-0.02643
	553	8.06714e-05	-0.02139	-0.02745	-0.02613
	552	0.000160872	-0.0217	-0.02802	-0.02651
	551	-0.000160686	-0.02215	-0.0284	-0.02731
	550	-0.000442194	-0.02253	-0.02834	-0.02716
	549	-0.000765667	-0.02285	-0.02846	-0.02774
	548	-0.000890238	-0.02278	-0.0286	-0.0277
	547	-0.0012	-0.02293	-0.0286	-0.02803
	546	-0.00156	-0.02273	-0.02863	-0.02816
	545	-0.00166	-0.02303	-0.02908	-0.02844
	544	-0.00198	-0.02325	-0.02906	-0.02865
	543	-0.00205	-0.02391	-0.02971	-0.0294
	542	-0.00249	-0.02383	-0.03009	-0.0296
	541	-0.00276	-0.02395	-0.03023	-0.02972
	540	-0.00304	-0.02408	-0.03	-0.02976
	539	-0.00312	-0.02408	-0.03034	-0.03056
	538	-0.0034	-0.02443	-0.03001	-0.03046
	537	-0.00367	-0.02449	-0.02952	-0.03002
	536	-0.00385	-0.02424	-0.02966	-0.02973
	535	-0.0041	-0.02412	-0.03004	-0.03023
	534	-0.00404	-0.02418	-0.03003	-0.03067
	533	-0.00423	-0.02416	-0.03002	-0.03038
	532	-0.00458	-0.02445	-0.03021	-0.03058
	531	-0.00443	-0.0246	-0.0304	-0.03067
	530	-0.00468	-0.02474	-0.03034	-0.03075
	529	-0.005	-0.0252	-0.03092	-0.03115
	528	-0.00481	-0.02568	-0.03089	-0.03138
	527	-0.00504	-0.02538	-0.0309	-0.03171
	526	-0.00504	-0.0258	-0.03117	-0.03205
	525	-0.00496	-0.02581	-0.03119	-0.03199
	524	-0.00529	-0.02548	-0.03095	-0.0317
	523	-0.00507	-0.0254	-0.0309	-0.03141
	522	-0.00542	-0.02545	-0.03108	-0.03162
	521	-0.00542	-0.02548	-0.03084	-0.03186
	520	-0.00545	-0.0259	-0.03136	-0.03217
	519	-0.00575	-0.02594	-0.03126	-0.03234
	518	-0.00595	-0.0256	-0.03132	-0.03196
	517	-0.00604	-0.02539	-0.03121	-0.03201
	516	-0.00613	-0.02565	-0.03131	-0.03223
	515	-0.00649	-0.02556	-0.03107	-0.03182
	514	-0.00662	-0.02544	-0.03104	-0.03175
	513	-0.00649	-0.02553	-0.0311	-0.03162
	512	-0.00645	-0.02544	-0.03096	-0.03144
	511	-0.00619	-0.02535	-0.03114	-0.03135
	510	-0.00614	-0.02537	-0.03107	-0.03147
	509	-0.00635	-0.02541	-0.0312	-0.03168
	508	-0.00657	-0.02523	-0.03135	-0.03192
	507	-0.00673	-0.02534	-0.03113	-0.03195
	506	-0.00681	-0.0251	-0.03075	-0.03172
	505	-0.00704	-0.02516	-0.0307	-0.03157
	504	-0.00693	-0.02496	-0.03064	-0.03122
	503	-0.00686	-0.02473	-0.03043	-0.03093
	502	-0.007	-0.02466	-0.03038	-0.031
	501	-0.00737	-0.02469	-0.03027	-0.03081
	500	-0.00718	-0.02455	-0.03051	-0.03063
	499	-0.00722	-0.02445	-0.03032	-0.03048
	498	-0.00698	-0.02424	-0.02992	-0.03025
	497	-0.00631	-0.02398	-0.02994	-0.02999
	496	-0.00626	-0.02397	-0.03053	-0.03058
	495	-0.00597	-0.02416	-0.03029	-0.03001
	494	-0.00589	-0.02394	-0.03018	-0.0302
	493	-0.00607	-0.02384	-0.02995	-0.0299
	492	-0.00652	-0.0239	-0.03025	-0.0302
	491	-0.00682	-0.02387	-0.02987	-0.0295
	490	-0.00676	-0.02332	-0.02962	-0.0294
	489	-0.00692	-0.02345	-0.02985	-0.02926
	488	-0.0069	-0.02269	-0.02985	-0.02899
	487	-0.00686	-0.02245	-0.02905	-0.02788
	486	-0.00627	-0.02238	-0.0287	-0.0274
	485	-0.00686	-0.02187	-0.02868	-0.027
	484	-0.00657	-0.0214	-0.0284	-0.02676
	483	-0.00667	-0.02084	-0.02791	-0.02585
	482	-0.00654	-0.02021	-0.0273	-0.02496
	481	-0.00645	-0.02041	-0.02733	-0.0246
	480	-0.00611	-0.01971	-0.02716	-0.02444
	479	-0.006	-0.01857	-0.02588	-0.0229
	478	-0.00533	-0.01779	-0.02568	-0.02201
	477	-0.00527	-0.01684	-0.02508	-0.02135
	476	-0.00534	-0.01554	-0.02425	-0.01986
	475	-0.00481	-0.01485	-0.02332	-0.01859
	474	-0.00463	-0.01415	-0.02224	-0.01745
	473	-0.00418	-0.01337	-0.02183	-0.01702
	472	-0.00377	-0.01267	-0.02121	-0.016
	471	-0.00331	-0.01132	-0.02056	-0.01474
	470	-0.00312	-0.01026	-0.01977	-0.0134
	469	-0.00284	-0.00907	-0.01897	-0.01214
	468	-0.00246	-0.00879	-0.01876	-0.01141
	467	-0.00209	-0.00827	-0.01829	-0.01099
	466	-0.00159	-0.00767	-0.01777	-0.01032
	465	-0.0011	-0.00684	-0.0174	-0.00934
	464	-0.000595119	-0.00629	-0.01701	-0.00878
	463	-0.000223062	-0.00568	-0.01644	-0.00773
	462	3.99247e-05	-0.00557	-0.01597	-0.00712
	461	0.000229268	-0.00563	-0.01588	-0.00711
	460	-8.2074e-05	-0.00617	-0.01604	-0.00753
	459	0.000250322	-0.00577	-0.01596	-0.00719
	458	0.000494665	-0.00576	-0.01608	-0.00728
	457	0.000545146	-0.00588	-0.01629	-0.00746
	456	0.000684904	-0.00578	-0.01609	-0.0072
	455	0.000564135	-0.0063	-0.01635	-0.00739
	454	0.000559278	-0.00593	-0.01598	-0.00716
	453	0.00060078	-0.00604	-0.01641	-0.00739
	452	0.000298317	-0.00641	-0.01663	-0.00756
	451	0.000224152	-0.00605	-0.01672	-0.00726
	450	0.000114239	-0.0064	-0.01708	-0.00774
	449	0.000988416	-0.00494	-0.01047	-0.00174
	448	0.00101	-0.00406	-0.00974	-0.000723289
	447	0.000986037	-0.00379	-0.00939	-0.000591601
	446	0.001	-0.00373	-0.00961	-0.00137
	445	0.00147	-0.0035	-0.00956	-0.00105
	444	0.000818323	-0.00334	-0.00998	-0.000714888
	443	0.000875646	-0.00314	-0.00944	-0.000389693
	442	0.00112	-0.00258	-0.0092	0.000256762
	441	0.00109	-0.00358	-0.0092	0.000236153
	440	0.000933608	-0.00341	-0.00925	0.00034244
	439	0.000861334	-0.00266	-0.00844	0.00104
	438	0.00166	-0.00243	-0.00865	0.00119
	437	0.00153	-0.00179	-0.00816	0.00192
	436	0.00177	-0.00233	-0.00757	0.00134
	435	0.00176	-0.0022	-0.00792	0.00127
	434	0.00188	-0.00165	-0.00775	0.00153
	433	0.00254	-0.00133	-0.00757	0.00201
	432	0.00202	-0.00125	-0.00756	0.00242
	431	0.00267	-0.000738238	-0.00835	0.00224
	430	0.00286	-0.000651763	-0.00798	0.00269
	429	0.00226	-0.000158956	-0.00748	0.00339
	428	0.00297	-0.000106297	-0.00719	0.00343
	427	0.00318	0.000195793	-0.00746	0.00248
	426	0.00342	-0.000303971	-0.00692	0.00305
	425	0.00334	0.000125791	-0.00686	0.00401
	424	0.00301	0.00128	-0.0064	0.00503
	423	0.0034	0.00153	-0.00626	0.00543
	422	0.00326	0.00202	-0.00618	0.00575
	421	0.00315	0.00215	-0.00561	0.00677
	420	0.00341	0.00337	-0.00526	0.00782
	419	0.00392	0.00359	-0.00483	0.00869
	418	0.004	0.00471	-0.00413	0.01021
	417	0.00529	0.00579	-0.00295	0.01105
	416	0.00542	0.00571	-0.00193	0.01294
	415	0.00585	0.00815	-0.000236866	0.01519
	414	0.00623	0.01034	0.00118	0.01787
	413	0.00722	0.01213	0.0025	0.02032
	412	0.00734	0.01416	0.00357	0.02272
	411	0.00813	0.01435	0.00432	0.02515
	410	0.00827	0.01703	0.00577	0.02783
	409	0.00842	0.01973	0.00807	0.03099
	408	0.00909	0.02226	0.00981	0.0338
	407	0.01054	0.02467	0.01137	0.03611
	406	0.01156	0.02648	0.01297	0.03846
	405	0.01199	0.0285	0.01493	0.04104
	404	0.0139	0.0299	0.01554	0.04244
	403	0.01532	0.0311	0.01576	0.04312
	402	0.01564	0.0317	0.01617	0.04432
	401	0.01729	0.03172	0.01709	0.04449
	400	0.01702	0.03119	0.01634	0.04434

## Sheet: Figure 4b
Figure 4b	7.4		6.8		5.5
	16.46	0.01	15.9015	0.01491	16.9345	0.01492
	17.1	0.02	16.5178	0.02105	17.5908	0.02121
	17.76	0.02	17.1579	0.02953	18.2726	0.02995
	18.45	0.03	17.8229	0.04114	18.9808	0.04199
	19.16	0.05	18.5137	0.05692	19.7165	0.05844
	19.9	0.07	19.2312	0.0782	20.4806	0.08076
	20.68	0.09	19.9766	0.10671	21.2744	0.1108
	21.48	0.13	20.7508	0.14461	22.0989	0.15093
	22.31	0.17	21.5551	0.19461	22.9554	0.20413
	23.17	0.23	22.3905	0.26011	23.8451	0.27409
	24.07	0.31	23.2583	0.34526	24.7692	0.3654
	25.01	0.41	24.1597	0.45512	25.7292	0.48364
	25.97	0.53	25.096	0.59583	26.7264	0.63556
	26.98	0.7	26.0687	0.77467	27.7623	0.82923
	28.03	0.91	27.079	1.00025	28.8382	1.07416
	29.11	1.17	28.1286	1.28265	29.9559	1.38149
	30.24	1.5	29.2187	1.63346	31.1169	1.76402
	31.41	1.9	30.3512	2.06591	32.3229	2.23636
	32.63	2.4	31.5275	2.59488	33.5757	2.81487
	33.9	3.01	32.7494	3.23688	34.877	3.51768
	35.21	3.74	34.0187	4.00993	36.2287	4.3645
	36.57	4.63	35.3371	4.93343	37.6328	5.37642
	37.99	5.68	36.7067	6.02788	39.0913	6.57555
	39.46	6.92	38.1293	7.31447	40.6064	7.98457
	40.99	8.37	39.6071	8.81461	42.1802	9.62612
	42.58	10.06	41.1422	10.5494	43.815	11.5221
	44.23	12	42.7367	12.5387	45.5131	13.6928
	45.95	14.21	44.3931	14.8006	47.2771	16.156
	47.73	16.72	46.1136	17.3503	49.1094	18.9258
	49.58	19.52	47.9008	20.1995	51.0127	22.0118
	51.5	22.64	49.7573	23.3547	52.9898	25.4178
	53.49	26.08	51.6858	26.8171	55.0436	29.1407
	55.57	29.82	53.689	30.581	57.1769	33.1698
	57.72	33.86	55.7698	34.6333	59.3929	37.4857
	59.96	38.18	57.9313	38.9528	61.6948	42.06
	62.28	42.75	60.1765	43.5097	64.0859	46.8547
	64.7	47.52	62.5088	48.2653	66.5697	51.8223
	67.2	52.46	64.9314	53.1725	69.1497	56.9064
	69.81	57.51	67.448	58.1756	71.8298	62.0421
	72.51	62.6	70.0621	63.2117	74.6137	67.157
	75.32	67.66	72.7775	68.2114	77.5055	72.1734
	78.24	72.61	75.5981	73.1002	80.5094	77.0093
	81.28	77.39	78.5281	77.8005	83.6297	81.5811
	84.43	81.89	81.5716	82.2335	86.8709	85.8057
	87.7	86.05	84.7331	86.3212	90.2378	89.6031
	91.1	89.79	88.0171	89.9888	93.7352	92.8989
	94.63	93.03	91.4284	93.1671	97.3681	95.6265
	98.3	95.71	94.9719	95.794	101.142	97.7297
	102.11	97.77	98.6527	97.8176	105.062	99.1643
	106.06	99.18	102.476	99.1968	109.134	99.8997
	110.17	99.9	106.448	99.9036	113.363	99.9202
	114.44	99.92	110.573	99.9233	117.757	99.2254
	118.88	99.24	114.859	99.2556	122.321	97.8302
	123.49	97.87	119.311	97.9142	127.062	95.7643
	128.27	95.84	123.935	95.9266	131.986	93.071
	133.24	93.2	128.738	93.3328	137.102	89.806
	138.41	89.99	133.728	90.1846	142.415	86.0353
	143.77	86.28	138.91	86.5431	147.935	81.833
	149.34	82.14	144.294	82.4775	153.668	77.2789
	155.13	77.65	149.887	78.0622	159.624	72.4558
	161.14	72.89	155.696	73.375	165.811	67.4476
	167.39	67.95	161.73	68.4949	172.237	62.3361
	173.88	62.89	167.998	63.4996	178.912	57.1996
	180.62	57.8	174.509	58.4636	185.846	52.1108
	187.62	52.75	181.273	53.4568	193.049	47.1348
	194.89	47.8	188.299	48.5426	200.531	42.3289
	202.44	43.01	195.596	43.7769	208.303	37.7409
	210.29	38.43	203.177	39.2076	216.377	33.4093
	218.44	34.1	211.052	34.8736	224.763	29.3632
	226.9	30.04	219.231	30.8054	233.474	25.6224
	235.7	26.28	227.728	27.0245	242.523	22.1981
	244.83	22.83	236.554	23.5447	251.922	19.0938
	254.32	19.69	245.722	20.3718	261.686	16.3061
	264.18	16.87	255.246	17.5053	271.828	13.8257
	274.42	14.35	265.139	14.9386	282.363	11.6387
	285.05	12.12	275.414	12.6606	293.307	9.72758
	296.1	10.16	286.089	10.6562	304.675	8.07204
	307.58	8.46	297.177	8.90737	316.483	6.65032
	319.5	7	308.694	7.39437	328.749	5.43979
	331.88	5.74	320.659	6.09614	341.49	4.41776
	344.74	4.68	333.086	4.99127	354.725	3.56207
	358.1	3.79	345.996	4.05854	368.473	2.85156
	371.98	3.05	359.406	3.27741	382.754	2.26644
	386.4	2.43	373.335	2.62842	397.589	1.78849
	401.38	1.93	387.804	2.09344	412.998	1.40122
	416.93	1.52	402.835	1.65588	429.005	1.08996
	433.09	1.19	418.447	1.30077	445.632	0.84177
	449.88	0.92	434.665	1.01478	462.903	0.64544
	467.31	0.71	451.511	0.78623	480.844	0.49136
	485.42	0.54	469.011	0.60496	499.48	0.37138
	504.24	0.41	487.188	0.46228	518.838	0.27869
	523.78	0.31	506.07	0.35082	538.947	0.20764
	544.08	0.23	525.684	0.26441	559.835	0.15359
	565.17	0.17	546.058	0.19791	581.533	0.1128
	587.07	0.13	567.221	0.14711	604.071	0.08225
	609.82	0.09	589.205	0.1086	627.483	0.05955
	633.46	0.07	612.041	0.07962	651.803	0.0428
	658.01	0.05	635.762	0.05797	677.065	0.03054
	683.51	0.04	660.402	0.04192	703.306	0.02164
	710	0.03	685.998	0.03011	534.872	0.01811
	--	--	--
	--	--	--
	--	--	--
	--	--	--
	--	--	--
	--	--	--
	--	--	--
	--	--	--
	--	--
	--	--
	--	--
	--	--
	--	--
	--	--
	--	--
	--	--
	--	--
	--	--
	--	--
	--	--
	--	--
	--	--
	--	--
	--	--
		--

## Sheet: Figure4d
Figure4d
	pH5.5	12.81	13.01	12.9
	pH6.8	4.25	4.7	5
	pH7.4	-15.2	-16.2	-15.8

## Sheet: Figure 4f
Figure 4f	t	ICG/L-G2R-DA 2 μg/ml	ICG/L-G2R-DA 5 μg/ml	ICG/L-G2R-DA 10 μg/ml	ICG/L-G2R-DA 25 μg/ml	ICG 25 μg/ml
	0	0	0	0	0	0
	30	1.6	1.7	3.6	4.1	1.5
	60	2.2	2.4	6	6.4	2.8
	90	3.1	3.5	7.5	9.5	4.3
	120	3.8	4.1	9.5	12	5.5
	150	4	4.5	10.7	13.9	6.2
	180	4.5	5	11.3	14.8	7.2
	210	4.8	6.1	12.4	15.5	8.5
	240	5.1	6.6	12.9	16.3	9.2
	270	5.2	6.8	13.4	17.2	10
	300	5.2	7.1	13.8	17.9	10.7

## Sheet: Figure 5d
	Figure 5d
	ICG						ICG/L-TPP						ICG/L-G2R-SA						ICG/L-G2R-DA
Parameter 1		42.8521						14.3669						27.8392						9.27913
Parameter 2		30.0393						17.7383						29.0919						4.3861
Parameter 3		38.9399						17.2136						28.47						8.32742

## Sheet: Figure 6d&e
Figure 6d&e			体重（每两天）	肿瘤直径a(mm)	肿瘤直径b(mm)	肿瘤体积				体重（每两天）	肿瘤直径a(mm)	肿瘤直径b(mm)	肿瘤体积				体重（每两天）	肿瘤直径a(mm)	肿瘤直径b(mm)	肿瘤体积					体重（每两天）	肿瘤直径a(mm)	肿瘤直径b(mm)	肿瘤体积					体重（每两天）	肿瘤直径a(mm)	肿瘤直径b(mm)	肿瘤体积				体重（每两天）	肿瘤直径a(mm)	肿瘤直径b(mm)	肿瘤体积				体重（每两天）	肿瘤直径a(mm)	肿瘤直径b(mm)
	PBS+laser	左耳*	21.5	5.25	7.16	98.6738		ICG-LASER	左耳*	17.8	6.33	7.69	154.065		ICG/L-TPP-LASER	左耳*	20	5.21	5.81	78.8536		ICG/L-G2R-SA-laser		左耳*	18.52	5.58	6.89	107.265		ICG/L-G2R-DA-LASER		左耳*	21.8	4.99	6.6	82.1703		ICG+laser	左耳*	19.9	6.4	6.83	139.878		ICG/L-TPP+LASER	左耳*	20	5.88	6.42
		右耳*	21	5.8	7.33	123.291			右耳*	20.7	6.28	7.25	142.964			右耳*	19.9	4.69	5.46	60.0494				右耳*	21.6	5.66	6.09	97.5484				右耳*	19.9	6.71	8.16	183.698			右耳*	20.3	6.53	6.8	144.979			右耳*	19.9	6.03	6.74
		身	20	6.02	7.45	134.995			身	19.1	6.25	6.71	131.055			身	20.4	5.7	6.84	111.116				身	16.4	5.44	6.02	89.0767				头	22	5.02	7.98	100.55			身	20.2	5.62	6.11	96.4903			身	20.4	4.96	6.58
		左腿	19.5	5.57	6.05	93.8503			左腿	20.4	6.32	7.05	140.797			头	20.6	5.3	5.72	80.3374				左腿	20.1	5.51	7.31	110.966				身	22.2	6.41	6.18	126.962			头	19.9	5.93	6.64	116.747			头	20.6	5.43	6.97
		尾	20	5.51	6.07	92.1429			空	20.4	5.88	7.28	125.851			左腿	20.3	5.88	6.08	105.106				空	19.7	5.34	6.25	89.1112				左腿	20.8	5.93	6.07	106.725			空	20.9	4.63	6.14	65.8113			左腿	20.3	5.01	6.23
																								左耳*	19.1	5.71	7.43	121.124				左耳*	22.8	5.25	7.75	106.805			左耳*	19.5	6.55	7.59	162.815
																								右耳*	21.3	5.4	7.03	102.497				右耳*	20.4	6.42	8.78	180.94			右耳*	20.3	7.11	7.62	192.604
			体重（每两天）	肿瘤直径a(mm)	肿瘤直径b(mm)	肿瘤体积				体重（每两天）	肿瘤直径a(mm)	肿瘤直径b(mm)	肿瘤体积				体重（每两天）	肿瘤直径a(mm)	肿瘤直径b(mm)	肿瘤体积				身	16.4	4.79	8.17	93.7266				头	22.5	5.65	6.33	101.035			身	19.2	5.47	7.35	109.959				体重（每两天）	肿瘤直径a(mm)	肿瘤直径b(mm)
		左耳*	21.5	7	7.54	184.73			左耳*	18.9	5.44	7.34	108.609			左耳*	19.4	4.88	6.8	80.969				头	19.6	6.84	7.46	174.51				身	21	6.66	8.13	180.306			头	19	6.28	6.74	132.907			左耳*	19.4	5.26	6.68
		右耳*	22.5	6.59	7.98	173.278			右耳*	21.5	6.89	7.57	179.682			右耳*	20.5	4.92	6.36	76.9764				空	20.3	6.75	8.41	191.59				左腿	21.8	6.75	7.47	170.176			空	21	5.86	6.83	117.27			右耳*	20.5	6.74	6.98
		身	21.3	6.96	7.37	178.507			身	19.3	5.52	6.18	94.1535			身	19.5	6.16	7.71	146.28																										身	19.5	4.9	6.17
		左腿	22	6.28	6.99	137.837			左腿	21.8	6.48	7.06	148.226			头	19.1	6.13	6.26	117.616				左耳*	20.5	7.4	7.79	213.29				左耳*	22.9	5.9	7.57	131.756			左耳*	19	5.43	6.09	89.7815			头	21.1	5.05	5.22
		尾	19.4	5.5	8.15	123.269			空	21	6.73	7.26	164.413			左腿	20	6.9	7.2	171.396				右耳*	22.1	5.75	7.56	124.976				右耳*	20.1	6.89	9.54	226.442			右耳*	19.3	8.11	8.12	267.035			左腿	20.3	5.72	6.83
																								身	18	5.48	8.22	123.425				头	21.5	5.96	6.76	120.063			身	20.8	6.21	7.45	143.651
																								头	20.8	7.08	8.1	203.012				身	22.8	6.8	8.25	190.74			头	21.4	6.64	6.87	151.448
																								空	21.4	7.09	8.63	216.907				左腿	21.7	5.94	6.38	112.555			空		6.87	6.99	164.953
			体重（每两天）	肿瘤直径a(mm)	肿瘤直径b(mm)	肿瘤体积				体重（每两天）	肿瘤直径a(mm)	肿瘤直径b(mm)	肿瘤体积				体重（每两天）	肿瘤直径a(mm)	肿瘤直径b(mm)	肿瘤体积																											体重（每两天）	肿瘤直径a(mm)	肿瘤直径b(mm)
		左耳*	20.8	7.46	8.59	239.024			左耳*	17.6	6.83	7.21	168.169			左耳*	18.3	5.27	6.65	92.3449				左耳*	21.2	7.79	10.01	303.724				左耳*	21.8	8	8.99	287.68			左耳*	20.8	7.6	8.8	254.144			左耳*	19.3	5.69	5.83
		右耳*	22	6.57	6.85	147.84			右耳*	21	6.55	7.82	167.749			右耳*	20.9	5.81	6.48	109.37				右耳*	23.4	6.47	8.87	185.653				右耳*	19.4	7.25	8.78	230.749			右耳*	20.9	8.18	9.62	321.849			右耳*	20.3	6.64	7.15
		身	21.5	7.49	7.98	223.839			身	19	6.63	7.06	155.168			身	21.5	6.28	6.7	132.119				身	18.9	6.37	9.63	195.378				头	21.1	6.18	7.42	141.694			身	21.3	7.31	8.56	228.707			身	19.9	6.67	7.34
		左腿	20.1	5.7	7.36	119.563			左腿	21	7.03	7.83	193.483			头	19.3	6.6	6.97	151.807				头	21.8	8.61	10.3	381.78				身	23.5	6.83	7.5	174.933			头	22.3	7.18	7.62	196.415			头	20.1	5.74	5.92
		尾	21.1	5.67	6.1	98.0541			空	20.4	6.39	7.83	159.858			左腿	20.7	7.25	7.53	197.898				空	22.4	8.17	9.6	320.395				左腿	22.5	7.77	8.08	243.907										左腿	19.2	5.11	6.7
																																							左耳*	21.5	8.63	9.73	362.33
																								左耳*	20.9	8.14	10.82	358.464				左耳*	21.2	7.96	9.56	302.868			右耳*	23.5	9.34	9.97	434.869
										体重（每两天）	肿瘤直径a(mm)	肿瘤直径b(mm)	肿瘤体积					肿瘤直径a(mm)	肿瘤直径b(mm)	肿瘤体积				右耳*	23.1	7.2	8.45	219.024				右耳*	20.5	8.71	10.4	394.493			身	22.6	8.78	9.23	355.763					肿瘤直径a(mm)	肿瘤直径b(mm)
			体重（每两天）	肿瘤直径a(mm)	肿瘤直径b(mm)	肿瘤体积			左耳*	19.2	6.44	8.11	168.175				体重（每两天）	7.35	8.74	236.078				身	17.6	6.92	9.18	219.799				头	22.8	7.95	10.41	328.969			头	20.7	6.62	7.93	173.764				体重（每两天）	6.27	6.01
		左耳*	22	8.34	8.99	312.652			右耳*	22.1	8	9.1	291.2			左耳*	19.4	7.92	8.29	260.001				头	22.2	9.59	9.77	449.264				身	24.5	8.35	10.03	349.658										左耳*	20.4	6.99	7.99
		右耳*	22.5	8.58	9.98	367.346			身	20.1	7.24	7.27	190.538			右耳*	20.8	8.43	8.72	309.843				空	21.8	9.01	10.38	421.325				左腿	21.6	8.94	9.21	368.048			左耳*	21	10.54	10.99	610.448			右耳*	19.8	7.26	8.55
		身	22.6	9.71	10.58	498.763			左腿	22.1	8.06	8.24	267.65			身	20.4	7.89	8.51	264.883																			右耳*	22.8	10.08	10.39	527.845			身	20.4	6.84	8.2
		左腿	19	6.67	8.7	193.527			空	21.3	7.98	9.35	297.706			头	20	6.91	8.53	203.646				左耳*	20.4	9.92	10.99	540.743				左耳*	20.5	8.24	10.92	370.721			身	21.2	9.56	10.32	471.591			头	19.9	6.07	7.61
		尾	23	5.97	6.21	110.665										左腿	20.3							右耳*	22.9	7.19	8.82	227.98				右耳*	23.4	9.3	10.85	469.208			头	20.5	7.55	8.46	241.121			左腿	20.3
																								身	18.6	8	9.42	301.44				头	20.7	9.8	10.6	509.012
			体重（每两天）	肿瘤直径a(mm)	肿瘤直径b(mm)	肿瘤体积											体重（每两天）							头	22.6	9.44	10.54	469.629				身	20.6	10.47	11.86	650.052			左耳*	23.6	10.82	11.4	667.313				体重（每两天）
		左耳*	22	8.69	8.86	334.536				体重（每两天）	肿瘤直径a(mm)	肿瘤直径b(mm)	肿瘤体积			左耳*	20.4	肿瘤直径a(mm)	肿瘤直径b(mm)	肿瘤体积				空	21.5	10.11	11.6	592.83				左腿	22.9	9.19	10.25	432.838			右耳*	20.1	10.61	11.94	672.055			左耳*	21.4	肿瘤直径a(mm)	肿瘤直径b(mm)
		右耳*	24.1	7.86	10.26	316.929			左耳*	19	9.55	9.79	446.436			右耳*	19.4	7.36	8.12	219.929																			身	20.7	10.34	11.52	615.834			右耳*	21.9	6.84	8.64
		身	22.5	9.03	9.87	402.404			右耳*	20.6	8.9	9.48	375.455			身	20	6.86	9.95	234.122												左耳*	21.8	9.04	10.99	449.06			头	20.5	8.92	9.88	393.058			身	20	6.21	8.86
		左腿	18.2	6.66	8.12	180.084			身	19.7	7.58	7.57	217.472			头	19.5	7.93	8.31	261.287				左耳*	20.6	10.73	10.77	619.991				右耳*	20.9	10.28	11.92	629.843										头	21.5	7.17	8.01
		尾	23.2	5.89	6.69	116.045			左腿	22.1	7.99	8.73	278.662			左腿	21.4	8.32	9.5	328.806				右耳*	23	8.71	9.82	372.493				头	20.2	10.11	12.23	625.027										左腿	20.4	7.13	7.1
									空	22.3	8.18	9.35	312.815					8.41	11.37	402.089				身	18	8.69	9.29	350.772				身	22.5	10.57	12.38	691.577				体重（每两天）	肿瘤直径a(mm)	肿瘤直径b(mm)	肿瘤体积					6.5	7.61
			体重（每两天）	肿瘤直径a(mm)	肿瘤直径b(mm)	肿瘤体积											体重（每两天）							头	22.6	9.68	10	468.512				左腿	21.2	9.25	9.24	395.299			左耳*	19.3	11.56	11.99	801.133				体重（每两天）
		左耳*	20.2	8.71	9.93	376.665				体重（每两天）	肿瘤直径a(mm)	肿瘤直径b(mm)	肿瘤体积			左耳*	21.1	肿瘤直径a(mm)	肿瘤直径b(mm)	肿瘤体积				空	22.1	11.42	12.23	797.496											右耳*	22.5	11.82	12.81	894.858			左耳*	20.1	肿瘤直径a(mm)	肿瘤直径b(mm)
		右耳*	23.5	9.48	11.87	533.381			左耳*	18.7	8.58	9.01	331.642			右耳*	20.9	9.34	9.75	425.274												左耳*	23.8	11.45	12.83	841.023			身	22.4	11.3	12.78	815.939			右耳*	20.1	6.94	7.54
		身	21.3	11.02	12.32	748.073			右耳*	21.9	10.8	11.28	657.85			身	20.6	8.3	9.68	333.428				左耳*	20.6	12.02	12.97	936.955				右耳*	21.3	11.19	12.21	764.444			左腿	19.6	10.92	12.54	747.675			身	20.6	7.81	7.99
		左腿	20.3	7.3	9.73	259.256			身	19.8	9.83	10.96	529.526			头	20.8	9.84	10.27	497.199				右耳*	23	9.53	10.99	499.061				头	23.2	11	13.65	825.825			空	21.7	9.47	10.04	450.198			头	19.8	7.93	8.87
		尾	20.2	7.94	7.86	247.761			左腿	21.3	8.89	9.28	366.709			左腿	21.1	9.49	9.9	445.797				身	18	8.89	10.37	409.781				身	22.1	10.62	12.79	721.256										左腿	21.1	7.67	8.51
									空	21.5	8.73	10.47	398.975					8.41	9.18	324.642				头	22.6	10.92	12.2	727.403				左腿	20.6	10.34	11.17	597.124												6.91	7.82
																	体重（每两天）							空	22.1	12.01	13.75	991.651																			体重（每两天）
			体重（每两天）	肿瘤直径a(mm)	肿瘤直径b(mm)	肿瘤体积				体重（每两天）	肿瘤直径a(mm)	肿瘤直径b(mm)	肿瘤体积			左耳*	21	肿瘤直径a(mm)	肿瘤直径b(mm)	肿瘤体积																										左耳*	20	肿瘤直径a(mm)	肿瘤直径b(mm)
		左耳*	22.1	10.22	10.32	538.954			左耳*	19.3	10.51	10.75	593.723			右耳*	20.8	10.21	10.28	535.815																										右耳*	20.8	7.89	8.8
		右耳*	23.8	11.26	12.52	793.69			右耳*	22.5	9.12	10.56	439.161			身	20.4	9.15	10.05	420.706																										身	19.4	8.97	8.01
		身	22.3	10.98	12.43	749.283			身	22.4	11.33	12.35	792.678			头	21.8	10.3	11.2	594.104																										头	21.3	8.27	9.44
		左腿	23.2	7.39	9.25	252.581			左腿	19.6	8.86	9.2	361.098			左腿	20.9	10.49	10.24	563.405																										左腿	20.9	8.19	10.52
		尾	19.5	7.71	10.06	299.004			空	21.7	9.44	9.51	423.735					9.41	10.18	450.71																												7.65	8.35
																	体重（每两天）																														体重（每两天）
																左耳*	18																													左耳*	20
			体重（每两天）	肿瘤直径a(mm)	肿瘤直径b(mm)	肿瘤体积				体重（每两天）	肿瘤直径a(mm)	肿瘤直径b(mm)	肿瘤体积			右耳*	21.8	肿瘤直径a(mm)	肿瘤直径b(mm)	肿瘤体积																										右耳*	20.8	肿瘤直径a(mm)	肿瘤直径b(mm)
		左耳*	22.3	11	11.36	687.28			左耳*	19.3	11.22	11.97	753.442			身	19.4	11.72	11.8	810.415																										身	21.1	8.22	9.97
		右耳*	22.9	12.6	12.74	1011.3			右耳*	22.5	12.12	13.32	978.317			头	20.8	10.7	11.26	644.579																										头	20.8	9.12	9.32
		身	21.8	12.24	13.01	974.563			身	22.4	10.83	12.03	705.493			左腿	19.9	10.46	12.61	689.84																										左腿	21.9	9.83	10.03
		左腿	22.8	9.98	11.8	587.642			左腿	19.6	9.92	11.64	572.725					11.35	11.67	751.679																												9.92	11.64
		尾	19.8	9.16	12.65	530.703			空	21.7	11.57	12.36	827.285					10.01	10.99	550.6																												8.57	10.36
[truncated: 13 more columns]

[truncated: 10 more sheets: Supplementary Figure 15a, Supplementary Figure 19, Supplementary Figure 20, Supplementary Figure 21, Supplementary Figure 22, Supplementary Figure 23, Supplementary Figure 24, Supplementary Figure 28, Supplementary Figure 29,    ]
